# Supplementary material for: Experimental Control of Macrophage Pro-Inflammatory Dynamics Using Predictive Models
Source: Front Bioeng Biotechnol. 2020 Jul 13;8:666. doi: 10.3389/fbioe.2020.00666 (PMC7381235; doi:10.3389/fbioe.2020.00666)
Supplement: Supplementary file 2 [file Table_1.XLSX]

## Sheet: 24 hr
		[LPS] (ng/mL)
		1000	500	100	50	10	0
[IFN-γ] (ng/mL)	100	1.55521	1.3639	1.4821	1.1872	1.71422	0.0837887
	50	1.60861	1.72766	1.81289	1.60577	1.61943	0.0400289
	10	1.42277	1.69099	1.25159	1.64393	1.4658	0.00671316
	5	1.19999	1.61229	1.3967	1.11157	1.1996	0.00513889
	1	1.36577	0.9674	0.633741	0.779382	0.832926	0.627705
	0	0.747029	0.810988	0.200281	0.0779701	0.0373062	3.52501e-06

## Sheet: 48 hr
		[LPS] (ng/mL)
		1000	500	100	50	10	0
[IFN-γ] (ng/mL)	100	2.78921	2.97455	2.36067	2.82586	2.98265	0.208602
	50	2.77719	2.92486	2.68225	3.53439	2.95262	0.167295
	10	2.3155	2.37703	2.7628	2.73885	2.98557	0.0299994
	5	2.6977	2.70317	3.35511	2.65394	2.52162	0.0112673
	1	1.63574	1.27131	1.29376	1.7306	1.75136	0.0018268
	0	0.0813483	0.26666	0.0239778	0.00705821	1.80114e-05	3.94276e-06

## Sheet: 72 hr
		[LPS] (ng/mL)
		1000	500	100	50	10	0
[IFN-γ] (ng/mL)	100	3.10631	3.03166	2.02983	1.31679	1.69989	0.133459
	50	3.29106	2.73033	4.39707	3.28298	2.88376	0.0741963
	10	2.18857	1.96572	1.74587	1.84077	3.25002	0.0513614
	5	2.99318	1.60176	2.2693	2.62915	2.4494	0.0286222
	1	1.07643	0.591206	0.955512	1.72676	0.88145	0.00218554
	0	0.0462472	0.0280724	0.00141124	0.00451653	0.000399475	2.06877e-06
